# Supplementary material for: Regioselective Synthesis of 5-Trifluoromethyl 1,2,4-Triazoles via [3 + 2]-Cycloaddition of Nitrile Imines with CF3CN
Source: Molecules. 2022 Oct 4;27(19):6568. doi: 10.3390/molecules27196568 (PMC9572902; doi:10.3390/molecules27196568)
Supplement: Supplementary file 1 [file molecules-27-06568-s001.zip]

Archive with 1 entries (1 files):
- molecules-1935243-supplementary.pdf
